# Supplementary material for: Midgut serine proteinases participate in dietary adaptations of the castor (Eri) silkworm Samia ricini Anderson transferred from Ricinus communis to an ancestral host, Ailanthus excelsa Roxb
Source: Front Insect Sci. 2023 Aug 10;3:1169596. doi: 10.3389/finsc.2023.1169596 (PMC10926435; doi:10.3389/finsc.2023.1169596)
Supplement: Supplementary file 1 [file DataSheet_1.zip]

Archive with 10 entries (10 files):
- Figure S1.1.tif
- Figure S1.2.tiff
- Figure S2.tiff
- Figure S3A.tiff
- Figure S3B.tif
- Table S1.pdf
- 1. Revised Figure legends Supplementary information.docx
- Figure S1.3.tiff
- Figure S1.4.tiff
- Figure S4.tif
